# Supplementary material for: Synergistic interactions in multispecies biofilm combinations of bacterial isolates recovered from diverse food processing industries
Source: Front Microbiol. 2023 Apr 13;14:1159434. doi: 10.3389/fmicb.2023.1159434 (PMC10133454; doi:10.3389/fmicb.2023.1159434)
Supplement: Supplementary file 1 [file Data_Sheet_1.xlsx]

## Sheet: Sheet1
							Supplementary material
							Biofilm forming ability of the strains from the dairy industry
					*All values of each of the three experiments given here are average values of the measurements from four wells of each of the three plates as replicates. Each experiment included three plates and 12 wells.
						Experiment 1			Experiment 2			Experiment 3
			Sr.	Tag	Name of the species	1	2	3	1	2	3	1	2	3	Average	SD
			1	B39	Stenotrophomonas rhizophila (S1)	0.20275	0.2435	0.32275	0.2405	0.2935	0.3695	0.411	0.438	0.49775	0.335472	0.0947076
			2	B64	Bacillus cereus	0.338	0.48875	0.463	0.27125	0.2315	0.245	0.4655	0.43625	0.4335	0.37475	0.0975659
			3	B30	Microbacterium lacticum (S1)	3.82675	3.72925	3.3485	3.81625	3.78725	3.8295	3.73875	3.75075	3.69525	3.72469	0.140231
			4	B33	Microbacterium lacticum (S2)	0.5865	0.50375	0.51775	0.7015	0.57475	0.757	0.453	0.4065	0.45125	0.550222	0.110894
			5	B58	Microbacterium lacticum (S3)	0.75675	0.6685	0.82075	0.10925	0.12475	0.12	0.47925	0.5395	0.46025	0.453222	0.262249
			6	B28	Sphingomonas aquatils	2.08425	2.394	1.71825	1.265	1.37775	1.39525	1.445	1.46	1.46925	1.62319	0.355643
			7	B55	Lysibacillus fusiformis	0.21275	0.2225	0.2295	0.128	0.19525	0.18175	0.21275	0.2225	0.2295	0.203833	0.0307056
			8	B53	Staphylococcus warneri	0.53225	0.22025	0.36625	0.51375	0.468	0.4435	0.53225	0.22025	0.36625	0.406972	0.1159
			9	B47	Pseudomonas hunensis	0.9705	0.7355	0.837	0.5225	0.5335	0.52325	0.3725	0.32025	0.3355	0.572278	0.216328
			10	B24	Micrococcus yunnanensis (S1)	0.776	0.51225	0.554	0.26275	0.3	0.29075	0.776	0.51225	0.554	0.504222	0.182086
			11	B44	Calidifontibacter indicus (S1)	0.3345	0.186	0.283	0.3665	0.51975	0.29875	0.3345	0.186	0.283	0.310222	0.0947065
			12	B34	Calidifontibacter indicus (S2)	0.25575	0.20675	0.20975	0.23375	0.32525	0.331	0.306775	0.34125	0.35125	0.284614	0.0548024
			13	B35	Calidifontibacter indicus (S3)	0.27575	0.232	0.24175	0.22725	0.2595	0.254	0.2695	0.32675	0.26975	0.261806	0.0280584
			14	B68	Stenotrophomonas rhizophila (S2)	0.2375	0.20875	0.26075	0.30375	0.307	0.271	0.16525	0.14775	0.0995	0.222361	0.0682846
			15	B60	Stenotrophomonas rhizophila (S3)	0.18575	0.22325	0.2035	0.44075	0.363	0.416	0.3105	0.28975	0.252	0.298278	0.0869125
			16	B45	Stenotrophomonas rhizophila (S4)	0.19825	0.20575	0.23375	0.546	0.41825	0.60875	0.40575	0.30525	0.324	0.360639	0.138301
			17	B70	Stenotrophomonas rhizophila (S5)	0.19925	0.20275	0.19075	0.198	0.2255	0.20175	0.3455	0.34675	0.38225	0.254722	0.0743275
			18	B37	Microbacterium oxydans	0.251	0.17975	0.21725	0.1375	0.12525	0.16575	0.418	0.39675	0.3825	0.252639	0.109838
			19	B65	Bacillus licheniformis	0.2435	0.21725	0.24175	0.17075	0.18025	0.1885	0.2435	0.21725	0.24175	0.216056	0.0277361
			20	B8	Bacillus simplex (S1)	0.08325	0.441	0.09625	0.12925	0.13475	0.15975	0.18975	0.2245	0.15675	0.179472	0.101183
			21	B9	Bacillus simplex (S2)	0.07225	0.08175	0.07475	0.12225	0.13425	0.15975	0.1255	0.127	0.1045	0.111333	0.0283282
			22	B10	Solibacillus isronensis (S1)	0.11175	0.0765	0.08	0.11625	0.12325	0.12375	0.128	0.162	0.16425	0.120639	0.0286383
			23	B11	Solibacillus isronensis (S2)	0.0855	0.0775	0.0815	0.14575	0.1485	0.15925	0.1185	0.117	0.14125	0.119417	0.0297291
			24	B12	Solibacillus isronensis (S3)	0.08275	0.08	0.0745	0.1225	0.13275	0.133	0.12525	0.13575	0.1555	0.115778	0.0274288
			25	B13	Solibacillus isronensis (S4)	0.13825	0.081	0.082	0.19675	0.1215	0.13025	0.10225	0.13425	0.1205	0.122972	0.0328884
			26	B14	Solibacillus isronensis (S5)	0.079	0.076	0.0805	0.103	0.122	0.12475	0.162	0.1625	0.166	0.119528	0.0352405
			27	B15	Solibacillus isronensis (S6)	0.07775	0.08225	0.08	0.1055	0.111	0.12175	0.1305	0.13025	0.13975	0.10875	0.0225358
			28	B31	Kocuria salsicia (S1)	4.112	4.689	4.135	4.235	4.70925	4.296	4.41325	4.44975	4.466	4.38947	0.204498
			29	B52	Kocuria salsicia (S2)	4.23375	3.87375	3.85675	5.324	4.5535	4.295	4.21575	4.414	4.44925	4.35731	0.409366
			30	B21	Streptococcus sanguis (S1)	0.229	0.176	0.181	0.17175	0.165	0.15475	0.1255	0.12175	0.143	0.163083	0.0307415
			31	B22	Streptococcus sanguis (S2)	0.18725	0.205	0.21675	0.181	0.18575	0.2105	0.14535	0.133	0.137875	0.178053	0.0300785
			32	B23	Micrococcus yunnanensis (S2)	1.35475	0.863	0.13725	0.704	0.597	0.56875	0.95425	0.81125	0.77925	0.752167	0.308871
					Control	0.09775	0.085	0.093	0.104	0.0949375	0.147	0.1405	0.12625	0.13775	0.114021	0.118	This value of control was used in each experiment as all trials had value of the control in the same range.

## Sheet: Sheet2
							Biofilm forming ability of the strains from the meat processing industry.
								Experiment 1			Experiment 2			Experiment 3
					Sr.	Name	Tag	1	2	3	1	2	3	1	2	3	Average	SD
					1	Pseudomonas fragi	D2	0.09925	0.022	0.0125	0.06675	0.148667	0.5505	0.24425	0.312	0.3265	0.198046	0.1669
					2	Brochothrix thermospacta	D3	1.852	1.589	1.56375	1.5945	1.403	1.262	1.09	1.0975	0.89525	1.37189	0.2904
					3	Psychrobacter faecalis (S1)	D4	0	0	0.00775	0.02875	0.022	0.0235	0.026	0.029	0.00425	0.0156944	0.0117431
					4	Stenotrophomonas maltophilia (S1)	D66	2.382	2.075	1.985	1.982	2.165	2.038	2.055	2.071	2.567	2.14667	0.187594
					5	Stenotrophomonas maltophilia (S2)	D67	1.239	1.1515	1.32775	1.89525	1.92967	1.74975	1.65175	1.57225	1.54725	1.56269	0.261952
					6	Pseudomonas sp.	D77	0.112	0.154	0.175	0.125	0.135	0.241	0.185	0.165	0.177	0.163222	0.0362423
					7	Pseudomonas azotoformans (S1)	D6	0.1185	0.26625	0.15175	0.382333	0.471667	0.516333	0.4315	0.32475	0.443	0.34512	0.132974
					8	Pseudomonas azotoformans (S1)	D16	1.011	1.23025	1.02475	1.0575	1.15467	1.16725	0.534	0.52275	0.523	0.913907	0.281799
					9	Pseudomonas extremaustralis	D15	0.81875	0.5785	0.688	0.201	0.183667	0.17275	0.11525	0.1275	0.1855	0.341213	0.257865
					10	Shigella flexneri	D25	0.8435	0.979	0.8425	1.181	1.00967	1.39725	1.12225	1.20475	1.29	1.09666	0.181746
					11	Rahnella woolbedingensis (S1)	D5	1.7	1.888	1.358	1.225	0.680333	0.58725	1.138	1.145	0.963	1.18718	0.402217
					12	Rahnella woolbedingensis (S2)	D8	0.418	0.54275	0.4175	0.91675	0.798333	0.84575	0.5015	0.49075	0.579	0.612259	0.179658
					13	Kocuria rhizophila (S1)	D23	1.06675	0.867	1.81625	1.17033	1.12367	0.759	1.263	1.633	1.82	1.27989	0.369386
					14	Kocuria rhizophila (S2)	D24	2.3125	2.012	2.35675	2.50125	1.569	1.347	2.1935	0.81175	1.2825	1.82069	0.554108
					15	Carnobacterium mobile (S1)	D70	0.01475	0.006	0.01975	0.04625	0.0213333	0.04025	0.095	0.02075	0.025	0.0321204	0.0250621
					16	Pseudomonas cremoricolorata	D75	0.35625	0.256	0.308	0.2945	0.144667	0.145	0.2405	0.346	0.4625	0.283713	0.0960456
					17	Pseudomonas hunanensis (S1)	D69	0.548	0.477	0.532	0.754	0.625	0.488	0.523	0.475	0.482	0.544889	0.0865928
					18	Pseudomonas hunanensis (S2)	D68	0.6725	0.85475	0.6475	0.698333	0.682	0.640667	0.803333	0.8255	0.641333	0.718435	0.0803592
					19	Psychrobacter faecalis (S2)	D9	0.0955	0.04725	0.01775	0.01875	0.03	0.01825	0.113	0.0425	0.017	0.0444444	0.0338936
					20	Rahnella woolbedingensis (S3)	D10	0.6015	0.731	0.1295	0.32125	0.603333	0.87325	0.43125	0.44775	0.206	0.482759	0.229515
					21	Pseudomonas koreensis	D11	0.16175	0.155	0.101	0.118333	0.127	0.11875	0.452333	0.428	0.725667	0.265315	0.206956
					22	Psychrobacter sp.	D45	0.104	0.058	0.0458	0.0362	0.074	0.045	0.0422	0.0295	0.0421	0.0529778	0.0217378
					23	Pseudomonas sp.	D76	0.114	0.124	0.124	0.425	0.214	0.185	0.124	0.137	0.117	0.173778	0.0945396
					24	Stenotrophomonas maltophilia (S3)	D32	1.234	1.124	1.104	1.125	1.114	1.425	1.235	1.147	1.156	1.18489	0.0964416
					25	Stenotrophomonas maltophilia (S4)	D41	1.102	0.968	0.865	1.325	1.114	1.254	1.142	1.256	1.247	1.14144	0.141201
					26	Carnobacterium mobile (S2)	D72	0.142	0.122	0.065	0.045	0.142	0.112	0.132	0.058	0.114	0.103556	0.0353965
							The values are final as the control value has already been substracted

## Sheet: Sheet3
							Experiment no. 1			Experiment no. 2			Experiment no. 3
				Sr.	Tag	Name	1	2	3	1	2	3	1	2	3	Average	SD
				1	L49	Pseudomonas fragi	0.65675	0.23	0.3495	0.37575	0.4425	0.33425	0.33525	0.412	0.388	0.391556	0.109507
				2	L71	Microbacterium spp	0.3345	0.2095	0.309	0.195	0.20525	0.162	0.285	0.2395	0.2695	0.245472	0.0543283
				3	L76	Pseudomonas hibiscicola	1.468	1.04	1.01825	0.96025	0.80075	0.7595	1.19625	1.2605	1.1565	1.07333	0.211488
				4	L78	Rothia marina (S1)	1.3175	0.8885	0.972	0.62475	0.8705	0.6805	0.70285	0.79525	0.53025	0.820233	0.219526
				5	L79	Rothia marina (S2)	4.14725	3.0055	4.1695	2.663	2.70575	2.9565	2.9765	3.21775	3.22125	3.22922	0.528102
				6	L80	Serratia glossinae	1.6545	1.773	1.596	1.32475	1.4	1.2445	1.96575	1.8315	1.7825	1.61917	0.23391
				7	L82	Enterobacter xiangfangensis (S1)	0.9165	0.39975	0.4375	0.85875	0.90775	0.92275	1.07525	0.89975	0.862	0.808889	0.21709
				8	L106	Lelliottia amnigena (S1)	1.4125	1.4775	1.449	1.18425	1.14225	1.21925	1.44725	1.325	1.4375	1.34383	0.122515
				9	L83	Raoultella ornithinolytica (S1)	1.54475	1.81475	1.36225	1.3045	1.30425	1.284	1.27225	1.2025	1.28675	1.37511	0.179108
				10	L88	Lelliottia amnigena (S2)	0.182	0.17725	0.16175	0.159	0.17375	0.19625	0.331	0.33375	0.2825	0.221917	0.0684933
				11	L91	Pseudomonas asturiensis	0.64325	0.54025	0.3735	0.276	0.19575	0.324	0.38175	0.35075	0.36525	0.383389	0.126445
				12	L93	Stenotrophomonas maltophilia (S1)	2.56125	2.83025	2.36225	1.96825	2.0025	2.036	2.619	2.54925	2.7605	2.40992	0.314248
				13	L94	Stenotrophomonas maltophilia (S2)	1.7695	1.84525	1.27525	1.0865	1.03875	1.09775	1.767	1.7685	1.67475	1.48036	0.326314
				14	L98	Stenotrophomonas maltophilia (S3)	3.19275	3.01475	2.62925	3.9675	2.959	3.086	2.9575	3.00075	2.69025	3.05531	0.363652
				15	L100	Stenotrophomonas maltophilia (S4)	1.397	1.563	1.4355	0.73725	0.8665	0.883	1.479	1.48925	1.44725	1.25531	0.306775
				16	L102	Stenotrophomonas maltophilia (S5)	0.5795	0.72875	0.43775	0.612	0.49475	0.49175	0.78125	1.10325	1.0185	0.694167	0.223037
				17	L107	Lelliottia amnigena (S3)	0.40875	0.2945	0.45175	0.3805	0.35025	0.304	0.32675	0.3498	0.3085	0.352756	0.0495824
				18	L99	Delftia acidovorans	1.7355	1.44607	1.1995	1.5385	1.71775	1.561	1.35175	1.5425	1.72025	1.53476	0.17085
				19	L104	Microbacterium kyungheense	0.467	0.46075	0.44325	0.73775	0.671	0.67725	0.433	0.54075	0.54625	0.553	0.108547
				20	L24	Staphylococcus warneri (S1)	0.3115	0.52625	1.21325	0.8895	0.22625	0.61075	0.6935	0.85575	0.86125	0.687556	0.290931
				21	L25	Staphylococcus warneri (S2)	0.2075	0.46975	0.8525	0.93325	0.63575	0.7645	1.246	1.14675	0.84925	0.789472	0.303581
				22	L56	Bacillus firmus (S1)	1.3885	1.66375	3.0585	1.76875	1.46875	1.296	1.9155	1.45875	1.52325	1.72686	0.50494
				23	L61	Bacillus firmus (S2)	0.965	1.0525	1.805	0.63525	0.3825	0.48975	1.089	0.929	0.9295	0.919722	0.392519
				24	L65	Streptococcus pseudopneumoniae	0.1665	0.1755	0.23125	0.18	0.31825	0.242	0.25775	0.398	0.34325	0.256944	0.0765374
				25	L68	Acinetobacter oryzae	1.694	2.338	3.5515	3.34875	2.8355	2.42675	2.87175	3.02225	3.109	2.79972	0.536776
				26	L69	Staphylococcus hominis subsp. hominis	0.244	0.26	0.4285	0.6265	0.21325	0.329	0.46175	0.296	0.40225	0.362361	0.123761
				27	L82	Enterobacter xiangfangensis (S2)	0.40325	0.425	0.475	0.6735	0.60775	0.658	0.624	0.53775	0.6465	0.561194	0.0982329
				28	L83	Raoultella ornithinolytica (S2)	0.74775	0.964	1.04325	0.5735	0.56125	1.0315	0.75775	0.661	0.6895	0.781056	0.176629
				29	L88	Lelliottia amnigena (S4)	0.335	0.28	0.32275	0.21825	0.1525	0.23775	0.1895	0.29025	0.224475	0.250053	0.0577483
				30	L106	Lelliottia amnigena (S5)	0.13575	0.1815	0.165	0.31475	0.13725	0.36375	0.365625	0.19025	0.30425	0.239792	0.0905286
				31	L110	Butiauxella sp.	0.47025	0.4018	0.4555	0.47025	0.4018	0.4555	0.445575	0.4585	0.46975	0.447658	0.0257329
				32	L31	Streptococcus sanguinis	0.20975	0.26475	0.31425	0.20975	0.26475	0.31425	0.22625	0.29375	0.224	0.257944	0.0401628
				33	L62	Paenibacillus validus (S1)	0.15325	0.1595	0.218	0.15325	0.1595	0.218	0.248	0.1975	0.24925	0.195139	0.0377459
				34	L54	Paenibacillus validus (S2)	0.198	0.20025	0.21825	0.198	0.20025	0.21825	0.19625	0.27	0.28025	0.219944	0.0306383

## Sheet: Sheet4
								Group No. 1 (Dairy) 30°C
	Sr.	Tag	Name
	1	B39	Stenotrophomonas rhizophila (S1)				Experiment 1			Experiment 2			Experiment 2
	2	B64	Bacillus cereus		Serial	Comnination	1	2	3	1	2	3	1	2	3	Final average	SD
	3	B30	Microbacterium lacticum (S1)		1	1234	0.26925	0.288	0.372	0.3925	0.288	0.31225	0.62175	0.65325	0.41525	0.401361	0.135092
	4	B28	Sphingomonas aquatils		2	1235	1.318	1.45675	1.286	1.57725	1.5515	1.51	1.43625	1.458	1.4825	1.45292	0.0917079
	5	B55	Lysibacillus fusiformis		3	1236	1.44825	1.45425	1.39525	1.154	1.266	1.14775	0.99625	0.9435	1.04925	1.20606	0.183575
	6	B53	Staphylococcus warneri		4	1237	0.822	0.84675	0.95725	0.50325	0.47675	0.50675	0.79425	0.6035	0.44125	0.661306	0.182624
	7	B47	Pseudomonas hunensis		5	1345	0.92975	0.9975	0.905	0.52775	0.469	0.5265	0.73725	0.77875	0.625	0.721833	0.184202
					6	1356	0.93925	1.0895	1.02575	1.334	1.3265	1.183	0.802	0.65125	0.6395	0.998972	0.248281
					7	1367	1.4385	1.48925	1.5365	1.18875	1.2615	1.20325	1.68375	1.5265	1.727	1.45056	0.185904
					8	1346	1.36575	1.3575	1.511	1.243	1.22925	1.25	1.53775	1.57175	1.8205	1.43183	0.184926
					9	1347	0.58575	0.6845	0.687975	0.7725	0.79925	0.79325	0.6375	0.51375	0.57375	0.672025	0.0970288
					10	1357	2.8275	2.884	2.78175	3.0405	3.339	2.79	2.43775	2.71975	2.786	2.84514	0.230007
					11	2345	0.7285	0.7375	0.53775	0.43125	0.41475	0.36425	0.47825	0.4065	0.634	0.525861	0.134006
					12	2356	1.87375	1.951	1.80225	2.18675	2.17725	2.1665	1.685	1.6965	1.587	1.90289	0.218198
					13	2367	1.02125	0.936	1.0005	0.71075	0.721	0.704	0.5085	0.618	0.583	0.755889	0.175987
					14	2346	0.28825	0.38425	0.348	0.31725	0.37575	0.4205	0.28175	0.24275	0.23925	0.321972	0.0606009
					15	2347	0.751	0.85525	0.73825	0.90725	0.96825	0.87875	0.695	0.63275	0.58475	0.779028	0.123221
					16	2357	1.62275	1.7	1.5505	1.85175	1.983	2.1775	1.37125	1.43025	1.43525	1.68025	0.259672
					17	3456	1.276	1.273	1.348	1.45975	1.4375	1.39425	1.29775	1.45375	1.3785	1.36872	0.0700952
					18	3467	0.40675	0.3755	0.3585	0.24925	0.24225	0.3845	0.4945	0.43225	0.40075	0.371583	0.0766828
					19	3457	1.814	2.01275	2.0535	1.59975	1.55675	1.64	2.25825	2.2685	2.196	1.93328	0.271012
					20	3567	2.27925	2.05225	2.25125	1.8125	1.7595	1.74525	2.41975	2.29125	2.1715	2.08694	0.241322
					21	1245	0.20125	0.2505	0.25625	0.15025	0.1525	0.11675	0.11325	0.143	0.14225	0.169556	0.0507123
					22	1256	0.50675	0.62025	0.54125	0.33775	0.4355	0.4325	0.32975	0.37675	0.40825	0.443194	0.0911657
					23	1267	0.97675	1.00175	0.96325	0.64125	0.6475	0.63125	1.22275	1.205	1.12175	0.934583	0.225778
					24	1246	0.27825	0.24875	0.2405	0.396	0.42625	0.3645	0.31575	0.42025	0.24875	0.326556	0.0722212
					25	1247	0.5	0.4265	0.394	0.43375	0.4	0.38675	0.2825	0.40225	0.3835	0.401028	0.0538794
					26	1257	1.68325	1.64	1.68775	1.2495	1.32925	1.33675	1.98375	1.9645	2.1785	1.67258	0.307148
					27	1456	0.2755	0.259	0.241	0.167	0.14075	0.155	0.10425	0.08525	0.10275	0.170056	0.0676675
					28	1467	0.3575	0.42175	0.38225	0.2265	0.21625	0.2105	0.14075	0.1005	0.1535	0.2455	0.108121
					29	1457	1.51125	1.36	1.5315	1.1665	1.25325	1.26025	1.64425	1.57175	1.70475	1.44483	0.179751
					30	1567	1.5475	1.489	1.5605	1.8455	1.76075	1.79675	1.37175	1.3525	1.374	1.56647	0.181283
					31	2456	0.119	0.177623	0.1495	0.1825	0.1495	0.16875	0.08975	0.11975	0.1105	0.140764	0.0306773
					32	2467	0.6	0.4127	0.5835	0.63875	0.619	0.5695	0.501	0.544	0.39425	0.5403	0.0825561
					33	2457	1.10775	1.1818	1.19275	0.8625	0.75525	0.81075	1.36575	1.324	1.3565	1.10634	0.226202
					34	2567	1.59425	1.73125	1.5615	1.777	1.87725	1.65025	1.50075	1.4265	1.44675	1.61839	0.145243
					35	4567	1.014	1.085	1.02575	0.8545	0.895	0.8525	1.2105	1.1015	1.1845	1.02481	0.126995

## Sheet: Sheet5
							Group 2 (Dairy) 30°C
							Experiment 1			Experiment 2			Experiment 3
	Sr.	Tag	Name		Combination	Serial	1	2	2	1	2	3	1	2	3	Final average	SD
	1	B68	Stenotrophomonas rhizophila (S2)		1234	1	3.671	3.705	3.708	3.24625	3.38425	3.38775	4.351	3.96625	4.17925	3.73319	0.352526
	2	B30	Microbacterium lacticum (S1)		1235	2	1.926	1.7515	2.4275	2.27025	2.247	2.27	1.66525	1.55175	1.5455	1.96164	0.327149
	3	B24	Micrococcus yunensis (S1)		1236	3	8.57675	8.304	7.9735	7.80775	7.432	7.71625	8.28725	7.5495	7.99675	7.96042	0.35547
	4	B44	Calidifontibacter indicus (S1)		1237	4	8.839	8.78	9.8595	8.6385	8.4055	8.42575	7.9575	7.73525	8.2295	8.54117	0.578528
	5	B55	Lysibacillus fusiformis		1345	5	0.73	0.675	0.60025	0.47025	0.353	0.33625	0.32725	0.31325	0.271	0.452917	0.16333
	6	B53	Staphylococcus warneri		1356	6	0.8375	0.7415	0.73825	0.49725	0.37	0.3885	0.5525	0.5035	0.51475	0.571528	0.154658
	7	B65	Bacillus licheniformis		1367	7	0.7345	0.6235	0.6505	0.3835	0.35525	0.37175	0.743	0.58625	0.32675	0.530556	0.160543
					1346	8	1.123	1.429	1.2215	0.91825	0.948	0.7525	1.16675	1.0585	1.0705	1.07644	0.183327
					1347	9	2.81825	2.51325	2.6215	2.3285	2.31375	2.4305	2.10075	2.16075	2.056	2.37147	0.237605
					1357	10	0.5735	0.4215	0.42625	0.2825	0.302	0.26875	0.32125	0.2305	0.13725	0.329278	0.120575
					2345	11	3.221	2.8055	3.05375	2.39825	2.254	2.411	3.1095	2.5475	2.29275	2.67703	0.354847
					2356	12	1.9865	2.1145	1.7825	2.22175	2.1525	2.16475	1.37325	1.2995	1.308	1.82258	0.371074
					2367	13	6.853	6.176	6.6635	6.07325	6.3625	6.15525	5.8435	5.52875	5.905	6.17342	0.386527
					2346	14	1.9565	2.5235	2.65775	2.37825	2.34025	2.48425	1.74275	1.607	1.637	2.14747	0.388528
					2347	15	4.524	4.54825	3.97925	3.84475	3.8775	3.368	3.15275	3.2495	3.20375	3.74975	0.512682
					2357	16	2.4295	2.3195	2.29675	2.562	2.40075	2.3465	1.84675	2.05525	1.982	2.24878	0.221351
					3456	17	0.41775	0.464	0.381	0.1675	0.13725	0.1905	0.1535	0.106	0.1275	0.238333	0.132491
					3467	18	0.84875	0.9645	0.94225	0.621	0.38975	0.3075	0.53	0.54625	0.619	0.641	0.219873
					3457	19	0.3145	0.33075	0.35525	0.1685	0.1845	0.13145	0.12925	0.33175	0.3755	0.257939	0.0961432
					3567	20	0.408	0.4045	0.3075	0.26175	0.2625	0.23925	0.25275	0.2755	0.27225	0.298222	0.060346
					1245	21	1.8705	1.7895	1.6315	2.039	1.97425	1.7585	1.42375	1.4045	1.31775	1.68992	0.245891
					1256	22	1.937	2.07925	1.8415	1.819	1.927	2.0695	1.589	1.5705	1.51125	1.816	0.20162
					1267	23	6.707	6.966	6.8955	7.081	7.0165	7.212	5.5895	5.4595	5.818	6.52722	0.658096
					1246	24	8.38525	8.19675	8.2405	7.804	7.712	7.85975	8.96325	8.48325	8.15175	8.19961	0.36694
					1247	25	12.1325	11.4533	10.8197	15.7905	15.748	15.7342	14.641	15.1285	15.0726	14.0578	1.89037
					1257	26	2.8195	2.241	2.42875	2.46475	2.4515	2.4535	2.193	2.42375	2.311	2.42075	0.169723
					1456	27	1.44025	1.16275	1.45125	1.573	1.45975	1.63475	0.96875	1.17625	1.09	1.32853	0.219926
					1467	28	0.2005	0.216	0.2055	0.28175	0.27625	0.31675	0.528	0.51425	0.43175	0.330083	0.122095
					1457	29	0.4415	0.3965	0.36975	0.3205	0.39225	0.41975	0.3175	0.33175	0.304	0.365944	0.0467407
					1567	30	0.465	0.4655	0.3745	0.1905	0.253	0.20725	0.5175	0.4395	0.502	0.379417	0.121917
					2456	31	2.2665	2.0345	1.862	2.02775	2.14625	1.999	1.71825	1.59075	1.502	1.90522	0.242084
					2467	32	4.69625	4.70825	4.4555	4.25775	4.32375	4.20575	5.26325	4.83675	4.8745	4.62464	0.326017
					2457	33	2.03	2.0865	2.054	2.338	2.248	2.296	1.4735	1.4265	1.3525	1.92278	0.372134
					2567	34	1.827	2.027	1.44675	2.23875	2.2505	2.26525	1.13825	1.2615	1.509	1.77378	0.421023
					4567	35	0.356	0.345	0.35425	0.172	0.20475	0.242	0.21975	0.14375	0.27725	0.257194	0.0758694

## Sheet: Sheet6
										Group 3 (Dairy) 30°C
							Experiment 1			Experiment 2			Experiment 3
	Tag	Group 3	Name		Serial	Combination	1	2	3	1	2	3	1	2	3	Final Average	SD
	1	B68	Stenotrophomonas rhizophila (S2)		1	1234	15.3005	15.7157	15.369	13.9262	13.9115	13.6852	16.1495	15.3745	15.4887	14.9912	0.850156
	2	B65	Bacillus licheniformis		2	1235	3.72825	3.48025	3.81775	2.93625	2.57875	2.71625	3.71225	3.60175	4.3045	3.43067	0.536821
	3	B30	Microbacterium lacticum (S1)		3	1236	9.42675	8.3725	8.77875	8.586	8.044	8.1665	7.609	7.754	7.8745	8.29022	0.540058
	4	B52	Kocuria salsicia (S2)		4	1237	10.106	10.3063	9.81875	9.18475	9.4465	8.978	10.9057	11.2335	10.9045	10.0982	0.762055
	5	B64	Bacillus cereus		5	1345	2.97675	3.1245	2.3775	2.2625	2.29975	2.2655	3.2405	3.1885	3.4065	2.79356	0.453668
	6	B8	Bacillus simplex (S1)		6	1356	1.98875	1.72325	1.90825	2.428	2.40275	2.2315	1.5135	1.78275	1.6725	1.96125	0.309433
	7	B11	Solibacillus isronensis (S2)		7	1367	3.51375	3.382	3.12925	2.7185	2.63975	3.10075	3.8395	3.8245	5.53025	3.51981	0.816543
					8	1346	9.51	9.53525	9.15825	11.117	11.5245	11.7035	8.4635	9.016	9.5425	9.95228	1.11337
					9	1347	9.513	9.37525	9.4965	7.805	9.63325	8.2365	10.6355	11.182	11.765	9.738	1.21298
					10	1357	1.29475	1.3315	1.376	0.48725	0.74175	1.34275	1.4625	1.381	2.203	1.29117	0.450741
					11	2345	2.97275	3.31975	3.24625	3.75325	5.3545	4.108	2.35675	1.94125	4.12125	3.46375	0.963713
					12	2356	1.19625	1.2675	0.887	0.384	0.79425	0.53175	1.6595	1.033	1.89625	1.07217	0.466227
					13	2367	4.265	4.333	4.14775	2.85825	3.3725	4.4935	3.84795	5.057	5.782	4.23966	0.812595
					14	2346	7.58925	7.49575	7.43325	8.145	8.2875	9.06775	5.747	6.60375	7.854	7.58036	0.909819
					15	2347	7.63225	7.49325	7.6255	8.73825	8.86625	10.0555	6.6295	7.2815	6.10675	7.82542	1.14297
					16	2357	1.0005	0.89475	0.75975	0.33325	0.36325	0.50525	1.32975	0.635	0.8045	0.736222	0.301396
					17	3456	2.18775	2.1575	2.119	3.3385	4.20625	3.1845	1.81075	3.526	2.241	2.75236	0.779211
					18	3467	6.02975	5.9925	6.144	4.0855	4.92175	5.458	6.35575	6.30825	8.389	5.96494	1.10861
					19	3457	1.113	1.056	1.0095	1.90375	2.1205	2.3315	0.93275	1.69725	1.85275	1.55744	0.50358
					20	3567	0.43925	0.35475	0.39625	0.83825	1.0245	0.797	0.69225	1.639	1.46075	0.849111	0.431237
					21	1245	1.339	1.27175	1.261	1.713	1.628	2.15325	0.6075	1.28125	0.662	1.32408	0.458471
					22	1256	0.59025	0.55475	0.49425	0.9525	1.0198	1.081	0.6655	0.91425	1.0135	0.809533	0.217067
					23	1267	0.727	0.642	0.53375	0.775	0.8525	0.95475	0.618	1.18225	1.0015	0.809639	0.196502
					24	1246	8.272	8.2865	8.262	8.81325	8.56175	10.231	6.601	9.36875	7.17275	8.39656	1.01537
					25	1247	7.9555	8.00825	7.96375	7.9035	8.123	8.47675	5.81175	7.3555	6.30675	7.54497	0.847385
					26	1257	0.62125	0.5445	0.38725	0.2845	0.474	0.33	0.55825	1.1155	0.76525	0.5645	0.240499
					27	1456	1.1405	1.0745	1.22525	0.678	0.76775	0.82425	1.15225	1.66025	1.702	1.13608	0.34153
					28	1467	7.663	7.49675	7.3895	8.595	9.39975	9.31175	5.64225	7.2995	7.455	7.80583	1.09448
					29	1457	2.27525	2.196	2.11475	2.8795	3.385	3.5257	1.35825	2.4335	1.8215	2.44327	0.667505
					30	1567	0.3465	0.256	0.80375	0.716	0.655	1.21475	0.2016	0.3438	0.36475	0.544683	0.311033
					31	2456	1.17475	1.04475	1.27525	2.182	2.42925	2.311	0.9775	1.69875	2.12725	1.69117	0.550449
					32	2467	5.7485	5.59625	5.498	3.8645	3.35675	4.43	4.9385	7.9795	5.62925	5.22681	1.26018
					33	2457	0.427	0.485	0.51525	0.4955	0.51475	0.5315	0.742	0.95525	1.373	0.671028	0.292823
					34	2567	0.386	0.372	0.45825	0.25775	0.28925	0.34775	0.33625	0.55475	0.51025	0.39025	0.0936393
					35	4567	1.0115	1.02675	1.1805	1.52575	1.6975	1.63625	0.50625	0.99675	1.09925	1.18672	0.356063

## Sheet: Sheet7
										Group 4 (Dairy) 30°C
	Tag	Group 2	Name				Experiment 1			Experiment 2			Experiment 3
	1	B37	Microbacterium oxydans		Serial	Comnination	1	2	3	1	2	3	1	2	3	Average	SD
	2	B64	Bacillus cereus		1	1234	0.0865	0.119	0.11075	0.11925	0.1835	0.218	0.27	0.27825	0.235	0.180028	0.0692689
	3	B65	Bacillus licheniformis		2	1235	0.157	0.099	0.1045	0.2955	0.3665	0.27275	0.19775	0.1535	0.12375	0.196694	0.0889371
	4	B22	Streptococcus sanguis (S2)		3	1236	0.101	0.157	0.123	0.20475	0.11925	0.126	0.11725	0.1015	0.10825	0.128667	0.0312161
	5	B45	Stenotrophomonas rhizophila (S4)		4	1237	0.15275	0.0785	0.0955	0.13925	0.12325	0.1	0.21025	0.1975	0.2255	0.146944	0.0504686
	6	B55	Lysibacillus fusiformis		5	1345	0.3665	0.176	0.214	0.54725	0.47925	0.47725	0.46225	0.3805	0.35725	0.384472	0.117255
	7	B35	Calidifontibacter indicus (S3)		6	1356	0.24075	0.18975	0.18275	0.49425	0.43625	0.42225	0.2955	0.32975	0.26175	0.317	0.105632
					7	1367	0.28725	0.27875	0.23425	0.37275	0.4395	0.392	0.257	0.34675	0.3575	0.329528	0.0646768
					8	1346	0.284	0.232	0.2095	0.5855	0.438	0.50325	0.2515	0.278	0.205	0.331861	0.132355
					9	1347	0.30375	0.33125	0.304	0.61925	0.5305	0.49075	0.2725	0.3605	0.335	0.394167	0.114639
					10	1357	0.32225	0.374	0.238	0.23625	0.31875	0.3516	0.216	0.25725	0.27875	0.288094	0.0526547
					11	2345	0.12425	0.096	0.095	0.1755	0.19875	0.23175	0.13425	0.18425	0.144	0.15375	0.0442775
					12	2356	0.081	0.13525	0.1055	0.10575	0.1005	0.1055	0.17175	0.18525	0.2095	0.133333	0.0422995
					13	2367	0.14625	0.14425	0.15375	0.22575	0.28375	0.24325	0.2005	0.239	0.181	0.201944	0.0465858
					14	2346	0.1555	0.14025	0.17275	0.2	0.17425	0.231	0.11475	0.11975	0.1325	0.160083	0.0362717
					15	2347	0.139	0.1375	0.10425	0.2115	0.14425	0.12575	0.16775	0.2245	0.2	0.161611	0.0393356
					16	2357	0.06225	0.07325	0.115	0.1405	0.0985	0.20525	0.1475	0.21925	0.2055	0.140778	0.0555051
					17	3456	0.325	0.30075	0.28925	0.33625	0.44275	0.40625	0.20225	0.28625	0.224	0.312528	0.0728998
					18	3467	0.35375	0.2855	0.3045	0.2225	0.1485	0.2395	0.263	0.43075	0.323	0.285667	0.0766543
					19	3457	0.309	0.2885	0.312	0.2275	0.20375	0.22575	0.27525	0.30225	0.4885	0.2925	0.0789052
					20	3567	0.36775	0.3195	0.3175	0.24175	0.26325	0.2655	0.35875	0.451	0.42025	0.333917	0.0679624
					21	1245	0.09675	0.11725	0.1125	0.166875	0.138	0.15475	0.16125	0.19175	0.229	0.152014	0.0392143
					22	1256	0.09525	0.122	0.11275	0.06425	0.1235	0.0975	0.13275	0.1415	0.222	0.1235	0.0411154
					23	1267	0.15175	0.1195	0.12875	0.146875	0.1805	0.14425	0.37725	0.40125	0.15175	0.200208	0.102438
					24	1246	0.12525	0.13075	0.109	0.14325	0.1465	0.153	0.161	0.188	0.22525	0.153556	0.0330735
					25	1247	0.16325	0.1665	0.15875	0.155	0.1265	0.122	0.24825	0.13925	0.24575	0.169472	0.0439821
					26	1257	0.238	0.17625	0.165	0.11925	0.10425	0.102	0.24475	0.31825	0.18725	0.183889	0.0685871
					27	1456	0.30375	0.23575	0.25675	0.17475	0.11575	0.1115	0.28075	0.41675	0.38725	0.253667	0.101911
					28	1467	0.478	0.36225	0.46225	0.5935	0.4585	0.47875	0.283	0.30225	0.36675	0.420583	0.0936819
					29	1457	0.3735	0.44975	0.4165	0.60325	0.48725	0.3945	0.247	0.358	0.30325	0.403667	0.0982149
					30	1567	0.49925	0.518	0.47225	0.44225	0.667	0.58475	0.4555	0.3125	0.46275	0.490472	0.0926213
					31	2456	0.3635	0.424	0.39625	0.23325	0.343	0.3325	0.32475	0.47925	0.41425	0.367861	0.0669852
					32	2467	0.31725	0.2595	0.30075	0.17125	0.24	0.1375	0.28025	0.30475	0.3765	0.265306	0.069883
					33	2457	0.48925	0.41875	0.4615	0.6035	0.41275	0.60625	0.41725	0.475	0.2665	0.461194	0.0978975
					34	2567	0.11	0.11925	0.16075	0.14625	0.091	0.0812	0.15525	0.2505	0.15225	0.140717	0.0474305
					35	4567	0.369	0.39675	0.32725	0.25175	0.2705	0.453	0.40725	0.4585	0.50475	0.382083	0.0812265

## Sheet: Sheet8
												Group 1 (Meat 1) 30°C
								Experiment 1			Experiment 2			Experiment 3
		Tag	Group 1	Name		Serial	Comnination	1	2	3	1	2	3	1	2	3	Final average	SD
		1	D9	Psychrobacter faecalis (S2)		1	1234	4.164	3.74975	3.309	4.40425	4.19925	4.22225	3.5345	3.59525	3.49375	3.85244	0.37422
		2	D67	Stenotrophomonas maltophilia (S2)		2	1235	1.3405	1.453	1.589	1.69225	2.011	2.10675	1.142	1.32875	1.11675	1.53111	0.332909
		3	D6	Pseudomonas azotoformans (S1)		3	1236	3.792	2.7635	2.85525	3.3915	3.2595	3.563	2.71675	2.91275	2.77675	3.11456	0.37436
		4	D24	Kocuria rhizophila (S2)		4	1237	4.5945	5.171	4.908	4.3935	5.14375	4.8415	4.49225	5.2885	4.8695	4.85583	0.295669
		5	D68	Pseudomonas hunanensis (S2)		5	1345	3.094	2.626	2.51725	2.09675	2.24225	2.0855	2.87625	2.7715	3.0595	2.59656	0.367314
		6	D75	Pseudomonas cremoricolorata		6	1356	0.60325	0.76275	0.6565	0.4115	0.3925	0.43425	0.42745	0.49475	0.46825	0.5168	0.12095
		7	D3	Brochotrix thermospacta		7	1367	2.0075	1.54925	1.828	1.39875	1.2215	1.36825	2.1665	2.13	2.0625	1.74803	0.345865
						8	1346	0.9265	0.72225	0.979	0.55125	0.43875	0.7005	0.69575	0.5895	0.64375	0.694139	0.161624
						9	1347	3.20925	2.7045	2.7555	2.604	2.53525	2.11675	3.06025	2.58	3.24125	2.75631	0.34117
						10	1357	2.13725	1.8855	1.70525	1.546	1.597	1.48675	2.326	2.462	2.2935	1.93769	0.353035
						11	2345	1.91925	1.60075	0.9835	1.48875	1.3435	1.3875	1.6526	1.60825	1.01075	1.44387	0.285965
						12	2356	1.632	1.36025	0.9115	1.11225	1.234	1.21875	1.57225	1.6565	1.3155	1.33478	0.23607
						13	2367	3.63875	4.7025	4.3865	3.7155	4.129	3.81075	4.23325	4.34725	4.529	4.16583	0.351838
						14	2346	3.00075	2.30425	2.13025	2.631	2.6235	2.52	2.69225	2.71625	2.73725	2.59506	0.239743
						15	2347	3.6635	4.0525	3.8025	3.53175	3.62225	3.8355	3.77525	4.29075	4.295	3.87433	0.263302
						16	2357	2.949	3.00775	2.5145	2.81075	2.60125	2.59775	2.9585	2.624	2.64575	2.74547	0.176549
						17	3456	0.679	0.7875	1.16825	0.43675	0.44075	0.38	0.31575	0.34725	0.41875	0.552667	0.262908
						18	3467	1.25525	1.23	1.32125	0.80825	0.92	0.9625	1.0495	1.13875	1.125	1.09006	0.159918
						19	3457	3.22875	1.581	2.3035	3.069	2.56725	2.3565	2.86475	2.6505	2.76475	2.59844	0.459672
						20	3567	1.2905	1.45675	1.91525	1.798	1.60175	1.75225	1.43625	1.29275	1.386	1.54772	0.216152
						21	1245	0.5345	0.75425	0.54725	0.39475	0.36675	0.44275	0.30375	0.37475	0.297	0.446194	0.137247
						22	1256	1.307	1.3825	1.3045	1.0065	0.779	0.82725	1.29025	1.29175	1.28825	1.16411	0.216554
						23	1267	2.665	3.0565	2.9765	3.39225	3.26425	3.1115	2.44525	2.61925	2.60275	2.90369	0.312542
						24	1246	1.24675	1.5495	1.52875	1.905	1.6135	1.50475	1.0535	1.1155	1.21575	1.41478	0.259696
						25	1247	2.7275	3.0365	2.9215	1.91425	1.87825	2.552	2.47	2.3845	2.41175	2.47736	0.375211
						26	1257	3.2655	3.8585	3.64225	2.89175	2.74225	2.889	2.937	2.6175	2.61675	3.05117	0.419532
						27	1456	0.72275	1.43775	0.71125	0.762	0.839	0.83925	0.45575	0.412	0.4295	0.734361	0.296764
						28	1467	1.26875	1.229	0.97125	1.468	1.23225	1.521	0.79775	0.84	0.94925	1.14192	0.248935
						29	1457	1.20675	1.5005	1.66125	1.341	1.28075	1.593	0.6975	0.722	0.595	1.17753	0.383901
						30	1567	1.20225	1.65125	1.008	0.77575	0.74775	0.6955	1.416	1.52975	1.286	1.14581	0.335971
						31	2456	0.93075	1.15925	1.07	0.64325	0.62575	0.6935	0.93575	0.72625	0.82825	0.845861	0.179836
						32	2467	2.978	3.4	3.238	2.5995	2.57925	2.505	2.68775	2.8445	2.824	2.85067	0.288971
						33	2457	2.1255	2.61475	2.60475	1.83975	1.491	1.378	1.99175	2.05975	1.62425	1.96994	0.417364
						34	2567	3.528	3.868	3.9145	2.72525	2.71275	2.617	3.20825	3.16825	3.00825	3.19447	0.460021
						35	4567	1.136	1.67675	1.4645	0.889	0.68	1.01325	1.0135	1.2695	1.08775	1.13669	0.282742

## Sheet: Sheet9
								Group 2 (Meat 2) 30°C
							Experiment 1			Experiment 2			Experiment 3
	Tag	Group 2	Name		Serial	Combination	1	2	3	1	2	3	1	2	3	Final average	SD
	1	D66	Stenotrophomonas maltophilia (S1)		1	1234	1.78875	1.61	1.563	1.862	2.18975	2.5925	1.53625	1.9035	2.142	1.90975	0.327454
	2	D8	Rahnella woolbedingensis (S1)		2	1235	3.2195	2.717	3.637	3.55875	4.16575	4.786	3.56375	3.77375	3.318	3.63772	0.553015
	3	D72	Carnobacterium mobile (S2)		3	1236	1.2895	1.42525	1.554	1.572	2.40925	1.98975	1.15075	1.24762	1.14	1.5309	0.398785
	4	D24	Kocuria rhizophila (S2)		4	1237	2.32775	2.1145	2.28275	2.62325	3.82125	2.928	1.54275	2.24475	1.93225	2.42414	0.616584
	5	D6	Pseudomonas azotoformans (S1)		5	1345	3.645	3.78175	3.85825	4.839	4.41225	4.403	2.7605	2.86125	3.381	3.77133	0.664639
	6	D9	Psychrobacter faecalis (S2)		6	1356	3.0385	2.9085	3.48725	3.1785	4.22525	3.65875	2.473	2.61025	3.406	3.22067	0.513219
	7	D3	Brochotrix thermospacta		7	1367	2.03425	1.865	1.91375	2.14275	3.138	2.46175	1.42275	1.576	2.26525	2.09106	0.478911
					8	1346	1.528	1.70025	1.5425	1.80025	2.69625	2.40925	2.34	1.4645	1.916	1.933	0.419405
					9	1347	2.1235	2.18525	2.17675	2.16475	2.553	2.74125	2.26275	2.0405	0.9745	2.13581	0.461826
					10	1357	4.02125	3.62025	4.1795	5.255	4.46375	4.429	3.688	4.10725	2.46675	4.02564	0.715293
					11	2345	1.4875	1.64325	1.863	1.21325	2.08575	0.934	1.518	1.27725	2.49625	1.61314	0.450356
					12	2356	1.76425	1.7585	2.43875	3.20375	2.5465	2.24825	1.91075	2.705	1.7465	2.25803	0.481405
					13	2367	1.26125	1.14325	1.025	2.01525	2.49525	2.00075	1.2595	1.87725	1.3885	1.60733	0.474407
					14	2346	0.859	0.71875	0.9525	0.44525	0.92825	0.28625	0.26725	0.452	0.588	0.610806	0.251063
					15	2347	1.19925	1.17975	1.1595	2.41675	2.181	2.90525	1.409	1.6505	1.633	1.74822	0.585184
					16	2357	2.254	2.0765	2.48175	1.71775	2.5725	2.04825	2.4475	2.73925	2.34725	2.29831	0.294138
					17	3456	1.375	1.41225	1.68525	3.1495	1.52825	1.855	1.018	1.47225	0.9815	1.60856	0.60564
					18	3467	0.84425	0.9	0.856	0.36675	0.68025	0.41975	0.477	0.544	0.98975	0.675306	0.217986
					19	3457	2.34425	2.121	2.35425	2.55675	3.63525	3.9405	2.59225	2.88925	3.2575	2.85456	0.592419
					20	3567	1.84275	1.84275	2.00925	1.85275	1.7595	1.354	2.0885	2.2415	2.80775	1.97764	0.374239
					21	1245	2.7775	3.174	2.46875	1.32425	1.51425	1.611	2.70925	3.14025	3.52025	2.47106	0.757463
					22	1256	2.19875	2.8655	2.9755	3.18975	2.90975	3.50275	2.123	2.38375	2.47025	2.73544	0.441867
					23	1267	3.72825	3.61925	3.93825	2.17625	2.861	2.31625	3.898	4.1705	4.60275	3.47894	0.791645
					24	1246	1.70125	2.016	1.6855	1.354	1.4735	1.09075	1.90075	2.31625	2.23625	1.75269	0.383682
					25	1247	3.84475	3.45475	3.70675	3.75175	4.312	4.376	3.30125	3.59625	3.4515	3.755	0.35271
					26	1257	4.68025	4.66925	4.8535	4.51225	4.8855	6.2585	4.6995	5.337	5.10175	4.99972	0.50356
					27	1456	3.113	3.618	4.05075	3.302	4.45925	4.573	3.16375	3.4275	3.47025	3.68639	0.514701
					28	1467	3.5375	3.114	3.2225	2.4505	2.2855	2.4945	2.66025	3.46175	2.8625	2.89878	0.431372
					29	1457	5.19975	5.21775	5.0005	5.20175	4.9545	6.22175	6.23325	5.13675	3.921	5.23189	0.653423
					30	1567	4.68125	4.701	5.22	5.73875	6.12	6.0275	5.331	6.003	5.892	5.52383	0.530925
					31	2456	2.97175	2.2865	3.75175	1.759	2.32675	2.41375	2.849	3.52325	3.33775	2.80217	0.620973
					32	2467	2.89725	1.87875	2.48925	2.824	3.15125	3.3555	2.69975	2.84975	2.73575	2.76458	0.393365
					33	2457	4.14025	3.07175	3.84425	2.58975	2.5165	2.71075	3.63725	4.23675	3.8345	3.39797	0.642081
					34	2567	4.995	4.726	5.267	5.152	5.722	5.43275	4.40575	4.66675	4.36975	4.97078	0.438656
					35	4567	4.23675	4.2995	4.63775	3.699	3.955	3.93775	4.41525	5.3055	4.51675	4.33369	0.446045

## Sheet: Sheet10
										Group 3 (Meat) 30°C
		Tag	Group 3	Name				Experiment 1			Experiment 2			Experiment 3
		1	D2	Pseudomonas fragi		Serial	Combination	1	2	3	1	2	3	1	2	3	Final Average	SD
		2	D3	Brochotrix thermospacta		1	1234	2.92825	3.899	4.15875	3.511	3.958	5.44625	2.80475	3.16525	2.37375	3.58278	0.8641
		3	D66	Stenotrophomonas maltophilia (S1)		2	1235	1.707	1.838	2.07075	2.013	3.36725	3.40475	2.3685	2.0455	1.8795	2.29936	0.606061
		4	D16	Pseudomonas azotoformans (S1)		3	1236	3.10325	0.88425	2.41125	1.4905	1.66125	1.24875	2.40725	2.54525	2.26	2.00131	0.675001
		5	D25	Shigella flexneri		4	1237	2.5555	2.52775	2.43275	4.0605	2.8925	2.5515	2.13575	1.73175	2.2345	2.56917	0.610151
		6	D5	Rahnella woolbedingensis (S1)		5	1345	1.29975	1.393	1.55575	2.28275	1.8655	2.238	1.90925	1.6255	1.7095	1.76433	0.323843
		7	D23	Kocuria rhizophila (S1)		6	1356	1.407	0.844	1.43425	1.10625	0.86625	0.66825	1.795	1.4295	1.835	1.26506	0.394296
						7	1367	1.9925	1.548	1.9345	2.752	2.32875	2.6085	1.42995	1.789	0.85325	1.91516	0.564923
						8	1346	1.94625	1.55325	1.94675	3.41025	2.808	3.11175	1.9905	2.37175	2.32875	2.38525	0.576732
						9	1347	1.22475	1.0735	1.2845	2.499	2.733	1.75325	1.093	0.75175	0.6245	1.44858	0.695602
						10	1357	1.502	1.4105	1.535	2.4175	1.90125	2.1615	1.115	1.15225	1.10125	1.58847	0.448124
						11	2345	1.5825	1.53	1.87325	2.64075	2.5325	2.66925	1.75933	1.4017	1.033	1.89136	0.557579
						12	2356	1.22725	0.54525	1.4875	0.467	0.3885	0.61525	1.37825	1.642	0.84825	0.955472	0.45492
						13	2367	1.94475	1.69475	2.013	2.59325	2.26025	2.67075	1.63025	1.448	1.83275	2.00975	0.399238
						14	2346	1.85625	1.127	1.91475	1.1715	0.87925	0.81075	1.75575	2.047	1.48375	1.44956	0.44075
						15	2347	2.07175	2.07475	2.30025	3.14425	2.66525	2.8685	2.188	1.6435	1.9515	2.32308	0.451219
						16	2357	1.983	1.858	1.97475	3.18025	3.173	2.28275	0.9475	1.1827	1.8565	2.04872	0.718403
						17	3456	1.85725	1.47325	1.82475	1.43675	1.03275	1.5175	2.39175	2.1855	2.21225	1.77019	0.417907
						18	3467	2.47025	2.066	2.7425	3.6035	3.07925	3.58175	2.17875	2.14625	1.96375	2.648	0.604634
						19	3457	1.66175	1.42425	1.66825	2.32825	1.93125	2.49525	1.62	2.0585	1.06375	1.80569	0.421413
						20	3567	1.89625	1.0015	1.907	3.18	2.84675	3.00575	1.25925	1.08	0.98525	1.90686	0.848796
						21	1245	1.15875	1.1775	1.6415	2.443	1.858	2.53225	0.90125	1.26775	1.21425	1.57714	0.554173
						22	1256	1.90825	1.677	1.9435	3.0885	2.15175	2.35275	1.77738	1.31625	1.8675	2.00921	0.46929
						23	1267	2.116	1.494	1.9535	1.26875	1.325	2.0183	1.24275	2.38075	1.2885	1.67639	0.414258
						24	1246	2.047	1.68025	2.11	2.14225	2.24275	1.925	2.57475	2.4485	1.565	2.08172	0.30947
						25	1247	2.6865	1.8665	1.9905	3.17025	2.91725	3.32275	2.35825	1.5095	2.12975	2.43903	0.586965
						26	1257	1.92425	1.97775	2.0635	2.34375	2.14175	2.3195	1.3185	1.7395	1.804	1.95917	0.299317
						27	1456	2.05625	2.23475	2.3995	2.764	3.1765	3.50375	1.662	2.06975	1.56775	2.38158	0.618464
						28	1467	2.86	2.62125	2.561	3.87775	3.5955	3.47275	2.50775	1.52525	1.83325	2.76161	0.743219
						29	1457	1.66825	1.67275	1.43225	2.727	2.13725	1.93725	1.6085	1.45208	1.1565	1.75465	0.436399
						30	1567	1.871	1.99275	2.1295	2.73975	2.80975	2.38132	1.6215	1.44875	1.10875	2.01145	0.539762
						31	2456	2.03225	1.7995	1.64475	1.4715	1.458	1.299	2.247	2.074	2.0205	1.78294	0.31177
						32	2467	2.527	2.5595	2.63125	1.95825	1.76825	2.1385	3.169	3.01325	2.64	2.48944	0.435981
						33	2457	1.805	2.08925	1.8535	1.50675	1.34325	1.49075	2.22675	1.97775	2.48225	1.86392	0.352643
						34	2567	1.97575	2.15025	1.80575	2.23425	2.01875	2.0475	1.49975	1.29975	1.4075	1.82658	0.323071
						35	4567	2.428	2.5165	2.50075	2.098	2.21	1.62375	2.91575	2.61937	2.7485	2.40674	0.363554

[truncated: 7 more sheets: Sheet11, Sheet12, Sheet13, Sheet14, Sheet15, Sheet16, Sheet17]
